# Supplementary material for: Soil bacterial assemblage responses to wildfire in low elevation southern California habitats
Source: PLoS One. 2022 Apr 8;17(4):e0266256. doi: 10.1371/journal.pone.0266256 (PMC8992989; doi:10.1371/journal.pone.0266256)
Supplement: S1 Table — (XLSX) [file pone.0266256.s001.xlsx]

## Sheet: BioSampleObjects
Sample name	BioProject	Biosample	Year	Ecosystem	Site *
1.CHE.S17.G1	PRJNA699561	SAMN17867969	2017	Grassland	CHE	*
2.CHE.S17.G2	PRJNA699561	SAMN17867970	2017	Grassland	CHE	SMM = Santa Monica Mountains
3.CHE.S17.G3	PRJNA699561	SAMN17867971	2017	Grassland	CHE	ZR = Zuma Ridge
4.CHE.S17.G4	PRJNA699561	SAMN17867972	2017	Grassland	CHE	CHE = Cheseboro
5.CHE.S17.G5	PRJNA699561	SAMN17867973	2017	Grassland	CHE
6.CHE.S17.G6	PRJNA699561	SAMN17867974	2017	Grassland	CHE
7.CHE.S17.SS1	PRJNA699561	SAMN17867975	2017	Sage Scrub	CHE
8.CHE.S17.SS2	PRJNA699561	SAMN17867976	2017	Sage Scrub	CHE
9.CHE.S17.SS3	PRJNA699561	SAMN17867977	2017	Sage Scrub	CHE
10.CHE.S17.SS4	PRJNA699561	SAMN17867978	2017	Sage Scrub	CHE
11.CHE.S17.SS5	PRJNA699561	SAMN17867979	2017	Sage Scrub	CHE
12.CHE.S17.SS6	PRJNA699561	SAMN17867980	2017	Sage Scrub	CHE
13.SMM.S17.G1	PRJNA699561	SAMN17867981	2017	Grassland	SMM
14.SMM.S17.G2	PRJNA699561	SAMN17867982	2017	Grassland	SMM
15.SMM.S17.G3	PRJNA699561	SAMN17867983	2017	Grassland	SMM
16.SMM.S17.G4	PRJNA699561	SAMN17867984	2017	Grassland	SMM
17.SMM.S17.G5	PRJNA699561	SAMN17867985	2017	Grassland	SMM
18.SMM.S17.G6	PRJNA699561	SAMN17867986	2017	Grassland	SMM
19.SMM.S17.SS1	PRJNA699561	SAMN17867987	2017	Sage Scrub	SMM
20.SMM.S17.SS2	PRJNA699561	SAMN17867988	2017	Sage Scrub	SMM
21.SMM.S17.SS3	PRJNA699561	SAMN17867989	2017	Sage Scrub	SMM
22.SMM.S17.SS4	PRJNA699561	SAMN17867990	2017	Sage Scrub	SMM
23.SMM.S17.SS5	PRJNA699561	SAMN17867991	2017	Sage Scrub	SMM
24.SMM.S17.SS6	PRJNA699561	SAMN17867992	2017	Sage Scrub	SMM
25.ZR.S17.G1	PRJNA699561	SAMN17867993	2017	Grassland	ZR
26.ZR.S17.G2	PRJNA699561	SAMN17867994	2017	Grassland	ZR
27.ZR.S17.G3	PRJNA699561	SAMN17867995	2017	Grassland	ZR
28.ZR.S17.G4	PRJNA699561	SAMN17867996	2017	Grassland	ZR
29.ZR.S17.G5	PRJNA699561	SAMN17867997	2017	Grassland	ZR
30.ZR.S17.G6	PRJNA699561	SAMN17867998	2017	Grassland	ZR
31.ZR.S17.SS1	PRJNA699561	SAMN17867999	2017	Sage Scrub	ZR
32.ZR.S17.SS2	PRJNA699561	SAMN17868000	2017	Sage Scrub	ZR
33.ZR.S17.SS3	PRJNA699561	SAMN17868001	2017	Sage Scrub	ZR
34.ZR.S17.SS4	PRJNA699561	SAMN17868002	2017	Sage Scrub	ZR
35.ZR.S17.SS5	PRJNA699561	SAMN17868003	2017	Sage Scrub	ZR
36.ZR.S17.SS6	PRJNA699561	SAMN17868004	2017	Sage Scrub	ZR
37.CHE.S19.G1	PRJNA699561	SAMN17868005	2019	Grassland	CHE
38.CHE.S19.G2	PRJNA699561	SAMN17868006	2019	Grassland	CHE
39.CHE.S19.G3	PRJNA699561	SAMN17868007	2019	Grassland	CHE
40.CHE.S19.G4	PRJNA699561	SAMN17868008	2019	Grassland	CHE
41.CHE.S19.G5	PRJNA699561	SAMN17868009	2019	Grassland	CHE
42.CHE.S19.G6	PRJNA699561	SAMN17868010	2019	Grassland	CHE
43.CHE.S19.SS1	PRJNA699561	SAMN17868011	2019	Sage Scrub	CHE
44.CHE.S19.SS2	PRJNA699561	SAMN17868012	2019	Sage Scrub	CHE
45.CHE.S19.SS3	PRJNA699561	SAMN17868013	2019	Sage Scrub	CHE
46.CHE.S19.SS4	PRJNA699561	SAMN17868014	2019	Sage Scrub	CHE
47.CHE.S19.SS5	PRJNA699561	SAMN17868015	2019	Sage Scrub	CHE
48.CHE.S19.SS6	PRJNA699561	SAMN17868016	2019	Sage Scrub	CHE
49.SMM.S19.G1	PRJNA699561	SAMN17868017	2019	Grassland	SMM
50.SMM.S19.G2	PRJNA699561	SAMN17868018	2019	Grassland	SMM
51.SMM.S19.G3	PRJNA699561	SAMN17868019	2019	Grassland	SMM
52.SMM.S19.G4	PRJNA699561	SAMN17868020	2019	Grassland	SMM
53.SMM.S19.G5	PRJNA699561	SAMN17868021	2019	Grassland	SMM
54.SMM.S19.G6	PRJNA699561	SAMN17868022	2019	Grassland	SMM
55.SMM.S19.SS1	PRJNA699561	SAMN17868023	2019	Sage Scrub	SMM
56.SMM.S19.SS2	PRJNA699561	SAMN17868024	2019	Sage Scrub	SMM
57.SMM.S19.SS3	PRJNA699561	SAMN17868025	2019	Sage Scrub	SMM
58.SMM.S19.SS4	PRJNA699561	SAMN17868026	2019	Sage Scrub	SMM
59.SMM.S19.SS5	PRJNA699561	SAMN17868027	2019	Sage Scrub	SMM
60.SMM.S19.SS6	PRJNA699561	SAMN17868028	2019	Sage Scrub	SMM
61.ZR.S19.G1	PRJNA699561	SAMN17868029	2019	Grassland	ZR
62.ZR.S19.G2	PRJNA699561	SAMN17868030	2019	Grassland	ZR
63.ZR.S19.G3	PRJNA699561	SAMN17868031	2019	Grassland	ZR
64.ZR.S19.G4	PRJNA699561	SAMN17868032	2019	Grassland	ZR
65.ZR.S19.G5	PRJNA699561	SAMN17868033	2019	Grassland	ZR
66.ZR.S19.G6	PRJNA699561	SAMN17868034	2019	Grassland	ZR
67.ZR.S19.SS1	PRJNA699561	SAMN17868035	2019	Sage Scrub	ZR
68.ZR.S19.SS2	PRJNA699561	SAMN17868036	2019	Sage Scrub	ZR
69.ZR.S19.SS3	PRJNA699561	SAMN17868037	2019	Sage Scrub	ZR
70.ZR.S19.SS4	PRJNA699561	SAMN17868038	2019	Sage Scrub	ZR
71.ZR.S19.SS5	PRJNA699561	SAMN17868039	2019	Sage Scrub	ZR
72.ZR.S19.SS6	PRJNA699561	SAMN17868040	2019	Sage Scrub	ZR
SMM.G.01.27F	PRJNA398660	SAMN07635231	2016	Grassland	SMM
SMM.G.02.27F	PRJNA398660	SAMN07635232	2016	Grassland	SMM
SMM.G.03.27F	PRJNA398660	SAMN07635233	2016	Grassland	SMM
SMM.G.04.27F	PRJNA398660	SAMN07635234	2016	Grassland	SMM
SMM.G.05.27F	PRJNA398660	SAMN07635235	2016	Grassland	SMM
SMM.G.06.27F	PRJNA398660	SAMN07635236	2016	Grassland	SMM
SMM.G.07.27F	PRJNA398660	SAMN07635237	2016	Grassland	SMM
SMM.SS.01.27F	PRJNA398660	SAMN07635238	2016	Sage Scrub	SMM
SMM.SS.02.27F	PRJNA398660	SAMN07635239	2016	Sage Scrub	SMM
SMM.SS.03.27F	PRJNA398660	SAMN07635240	2016	Sage Scrub	SMM
SMM.SS.04.27F	PRJNA398660	SAMN07635241	2016	Sage Scrub	SMM
SMM.SS.05.27F	PRJNA398660	SAMN07635242	2016	Sage Scrub	SMM
SMM.SS.06.27F	PRJNA398660	SAMN07635243	2016	Sage Scrub	SMM
